# Supplementary material for: Childhood Cognitive Ability Moderates Later-Life Manifestation of Type 2 Diabetes Genetic Risk
Source: Health Psychol. 2015 Jan 19;34(9):915–9. doi: 10.1037/hea0000184 (PMC4562329; doi:10.1037/hea0000184)
Supplement: Supplementary file 1 [file zg1-3111_HEA-2013-1784_SUPPL.zip]

Archive with 2 entries (1 files):
- zg1-3111_HEA-2013-1784_SUPPL/
- zg1-3111_HEA-2013-1784_SUPPL/zg1001153111so1.pdf
